# Supplementary material for: The Pyrosequencing-Based Method for JAK2 Exon 12 Somatic Mutation Detection
Source: Diagnostics (Basel). 2026 Jun 6;16(12):1754. doi: 10.3390/diagnostics16121754 (PMC13298268; doi:10.3390/diagnostics16121754)
Supplement: Supplementary file 1 [file diagnostics-16-01754-s001.zip]

Archive with 1 entries (1 files):
- diagnostics-4319261-supplementary.pdf
